# Supplementary material for: Dengue Virus Type 3 Adaptive Changes during Epidemics in São Jose de Rio Preto, Brazil, 2006–2007
Source: PLoS One. 2013 May 7;8(5):e63496. doi: 10.1371/journal.pone.0063496 (PMC3646734; doi:10.1371/journal.pone.0063496)
Supplement: Table S2 — GenBank accession numbers and name of all samples. (XLSX) [file pone.0063496.s002.xlsx]

## Sheet: GenBank
Sequences_Paper	GenBank_Broad_name	Accession_number	Protein_id
D3 BR RP06161 2006	DENV-3/BR/BID-V3417/2006	GU131844.1	ACY70743.1
D3 BR RP06391 2006	DENV-3/BR/BID-V3423/2006	GU131845.1	ACY70744.1
D3 BR RP06411 2006	DENV-3/BR/BID-V3424/2006	GU131846.1	ACY70745.1
D3 BR RP06611 2006	DENV-3/BR/BID-V3429/2006	GU131848.1	ACY70747.1
D3 BR RP06641 2006	DENV-3/BR/BID-V3430/2006	GU131849.1	ACY70748.1
D3 BR RP06781 2006	DENV-3/BR/BID-V3434/2006	GU131850.1	ACY70749.1
D3 BR RP06801 2006	DENV-3/BR/BID-V3435/2006	GU131851.1	ACY70750.1
D3 BR RP06921 2006	DENV-3/BR/BID-V3441/2006	GU131852.1	ACY70751.1
D3 BR RP06951 2006	DENV-3/BR/BID-V3442/2006	GU131853.1	ACY70752.1
D3 BR RP061901 200	DENV-3/BR/BID-V3446/2006	GU131854.1	ACY70753.1
D3 BR V065491 2006	DENV-3/BR/BID-V3451/2006	GU131855.1	ACY70754.1
D3 BR RP06171 2006	DENV-3/BR/BID-V3456/2006	GU131856.1	ACY70755.1
D3 BR RP06231 2006	DENV-3/BR/BID-V3457/2006	GU131857.1	ACY70756.1
D3 BR RP06561 2006	DENV-3/BR/BID-V3460/2006	GU131858.1	ACY70757.1
D3 BR RP06651 2006	DENV-3/BR/BID-V3464/2006	GU131859.1	ACY70758.1
D3 BR RP06791 2006	DENV-3/BR/BID-V3465/2006	GU131860.1	ACY70759.1
D3 BR RP07071 2007	DENV-3/BR/BID-V3469/2007	GU131861.1	ACY70760.1
D3 BR RP07111 2007	DENV-3/BR/BID-V3470/2007	GU131862.1	ACY70761.1
D3 BR V061231 2006	DENV-3/BR/BID-V3584/2006	GU131865.1	ACY70764.1
D3 BR RP07031 2007	DENV-3/BR/BID-V3585/2007	GU131866.1	ACY70765.1
D3 BR RP07141 2007	DENV-3/BR/BID-V3589/2007	GU131868.1	ACY70767.1
D3 BR RP07181 2007	DENV-3/BR/BID-V3590/2007	GU131869.1	ACY70768.1
D3 BR RP07191 2007	DENV-3/BR/BID-V3591/2007	GU131870.1	ACY70769.1
D3 BR RP07251 2007	DENV-3/BR/BID-V3593/2007	GU131871.1	ACY70770.1
D3 BR RP07371 2007	DENV-3/BR/BID-V3597/2007	GU131872.1	ACY70771.1
D3 BR RP07411 2007	DENV-3/BR/BID-V3598/2007	GU131873.1	ACY70772.1
D3 BR RP07531 2007	DENV-3/BR/BID-V3601/2007	GU131874.1	ACY70773.1
D3 BR RP07601 2007	DENV-3/BR/BID-V3605/2007	GU131875.1	ACY70774.1
D3 BR RP07611 2007	DENV-3/BR/BID-V3606/2007	GU131876.1	ACY70775.1
D3 BR RP07661 2007	DENV-3/BR/BID-V3609/2007	GU131877.1	ACY70776.1
D3 BR RP07751 2007	DENV-3/BR/BID-V3615/2007	GU131878.1	ACY70777.1
D3 BR RP06541 2006	DENV-3/BR/BID-V3427/2006	GU131847.1	ACY70746.1
D3 BR RP07081 2007	DENV-3/BR/BID-V3588/2007	GU131867.1	ACY70766.1
